# Supplementary material for: High Expression of Solute Carrier Family 2 Member 1 (SLC2A1) in Cancer Cells Is an Independent Unfavorable Prognostic Factor in Pediatric Malignant Peripheral Nerve Sheath Tumor
Source: Diagnostics (Basel). 2021 Mar 26;11(4):598. doi: 10.3390/diagnostics11040598 (PMC8065586; doi:10.3390/diagnostics11040598)
Supplement: Supplementary file 1 [file diagnostics-11-00598-s001.zip]

Archive with 2 entries (2 files):
- Supplementary_Table_MPNST.docx
- SupFig1.tif
